# Supplementary material for: Prescription Patterns of Sacubitril/Valsartan in an Outpatient Population Diagnosed with Heart Failure with Reduced Ejection Fraction After a Recent Hospitalization
Source: Epidemiologia (Basel). 2025 Sep 5;6(3):55. doi: 10.3390/epidemiologia6030055 (PMC12452757; doi:10.3390/epidemiologia6030055)
Supplement: Supplementary file 1 [file epidemiologia-06-00055-s001.zip]

Archive with 1 entries (1 files):
- epidemiologia-3769307-supplementary.pdf
